# Supplementary material for: RNase H2 Loss in Murine Astrocytes Results in Cellular Defects Reminiscent of Nucleic Acid-Mediated Autoinflammation
Source: Front Immunol. 2018 Mar 29;9:587. doi: 10.3389/fimmu.2018.00587 (PMC5890188; doi:10.3389/fimmu.2018.00587)
Supplement: Supplementary file 1 [file data_sheet_1.xlsx]

## Sheet:  Suppl. Neurology Data
		All p values < 0.05 are highlighted in red
		Hotplate	mean ± sd	mean ± sd	mean ± sd	mean ± sd	ANOVA	ANOVA	ANOVA
		age 13 weeks	female	female	male	male
			control	mutant	control	mutant	genotype	sex	sex:genotype
			N=10	N=10	N=7	N=11	p-value	p-value	p-value
		Bodyweight	26.48 ± 4.82	27.1 ± 4.34	28.64 ± 5.54	26.5 ± 3.97	0.67	0.719	0.368
		First response time	16.73 ± 5.26	14.71 ± 3.44	14.77 ± 2.87	14.99 ± 5.78	0.526	0.594	0.471
		Second response time	24.41 ± 4.36	19.37 ± 3.16	21.89 ± 4.22	20.65 ± 6.04	0.039	0.619	0.221
		Balance Beam	female		male		female	male	overall
		age 52 weeks	control	mutant	control	mutant
			n=10	n=9	n=6	n=8
			median	median	median	median	p-value	p-value	p-value
			[25%, 75%]	[25%, 75%]	[25%, 75%]	[25%, 75%]
		Meantimeb1 [sec]	8.16	11.33	7.83	9.84	0.23	0.169	0.043
			[8 , 8.67]	[7.67 , 11.33]	[7.33 , 9.08]	[9.42 , 11.09]
		Meantimeb2 [sec]	15	14	17	14.33	1	0.116	0.34
			[10.25 , 18.34]	[10.67 , 15]	[14.34 , 18.67]	[11.84 , 15.58]
		Meantimeb3 [sec]	13.66	13	13.34	15	0.704	0.732	0.908
			[13.33 , 15]	[11.67 , 19.33]	[12.25 , 13.67]	[11.59 , 16]
		Meantimeb4 [sec]	19a	17.33	24	17.84	0.59	0.268	0.241
			[17 , 21.67]	[13.33 , 20]	[18.25 , 29.75]	[17.25 , 21.75]
		Meanslipsb1 [NA]	1	2	1	0.84	0.187	0.635	0.468
			[0.33 , 2.08]	[1 , 3]	[0.75 , 1.5]	[0.5 , 1.33]
		Meanslipsb2 []	1.17	2.67	2.67	2.17	0.068	0.553	0.21
			[1 , 2]	[2 , 3.67]	[1.66 , 3.17]	[1.83 , 2.75]
		Meanslipsb3 []	0.84	1.67	2	1.5	0.229	0.131	0.674
			[0.67 , 1.58]	[0.67 , 3]	[1.5 , 2.75]	[1.25 , 1.67]
		Meanslipsb4 []	1.33a	1.67	1.5	2.5	0.245	0.098	0.055
			[1 , 1.67]	[1.33 , 2.67]	[1.33 , 1.67]	[1.75 , 3.33]
		Meanstopsb1 [NA]	0	0	0	0	0.033	0.65	0.039
			[0 , 0]	[0 , 1]	[0 , 0]	[0 , 0.5]
		Meanstopsb2 []	0	0.33	0.5	0.66	0.042	0.682	0.108
			[0 , 0]	[0 , 0.33]	[0.08 , 0.92]	[0 , 1.5]
		Meanstopsb3 []	0	0	0.5	0.67	0.211	0.424	0.134
			[0 , 0]	[0 , 0.67]	[0.08 , 0.67]	[0.25 , 1.5]
		Meanstopsb4 []	0a	0	0	0.84	0.229	0.196	0.05
			[0 , 0]	[0 , 1.67]	[0 , 0.5]	[0.5 , 1.33]
		Meanfalldownsb1 [NA]	0	0	0	0	NA	1	1
			[0 , 0]	[0 , 0]	[0 , 0]	[0 , 0]
		Meanfalldownsb3 []	0	0	0	0	0.474	1	1
			[0 , 0]	[0 , 0]	[0 , 0]	[0 , 0]
		Meanfalldownsb4 []	0.67a	0.67	2	0.67	0.902	0.039	0.207
			[0.33 , 1]	[0 , 1.67]	[1.5 , 3.75]	[0.25 , 1.33]
		Meanfalldownsb2 []	0	0	0.66	0	0.861	0.11	0.155
			[0 , 0]	[0 , 0]	[0.08 , 1.25]	[0 , 0.08]
		Beam ladder	female		male		female	male	overall
		age 60 weeks	con	mut	con	mut
			n=10	n=8	n=6	n=8
			median	median	median	median	p-value	p-value	p-value
			[25%, 75%]	[25%, 75%]	[25%, 75%]	[25%, 75%]
		Meanfpalltrials [NA]	0.3	0.3	0.7	1	0.918	0.183	0.296
			[0.08 , 0.3]	[0 , 0.78]	[0.4 , 0.92]	[1 , 1.3]
		Meanhpalltrials [NA]	0	0.15	0.3	0.3	0.183	0.714	0.25
			[0 , 0]	[0 , 0.4]	[0.08 , 0.82]	[0.22 , 0.3]
		Meansecalltrials [sec]	22	21.35	24.15	24.5	0.68	1	0.802
			[20 , 27.85]	[17.68 , 24.5]	[18.1 , 29.52]	[18.65 , 27.77]
		Meanstopsalltrials [ ]	4.3	3.85	4.5	4.15	0.647	0.82	0.744
			[3.08 , 5.45]	[3.15 , 4.4]	[1.55 , 6.92]	[2.67 , 5.47]
